# Supplementary material for: Multisensory integration operates on correlated input from unimodal transient channels
Source: eLife. 2025 Jan 22;12:RP90841. doi: 10.7554/eLife.90841 (PMC11753778; doi:10.7554/eLife.90841)
Supplement: Figure 2—source data 1. [file elife-90841-fig2-data1.zip]

Archive with 1 entries (1 files):
- Experiment_1_TOJ.mat
