# Supplementary material for: Multisensory integration operates on correlated input from unimodal transient channels
Source: eLife. 2025 Jan 22;12:RP90841. doi: 10.7554/eLife.90841 (PMC11753778; doi:10.7554/eLife.90841)
Supplement: Source code 1. [file elife-90841-code1.zip]

Archive with 1 entries (1 files):
- eLife-VOR-RA-2023-90841/MCD_model.rar
